# Supplementary material for: Design and Demonstration of Hingeless Pneumatic Actuators Inspired by Plants
Source: Biomimetics (Basel). 2024 Oct 1;9(10):597. doi: 10.3390/biomimetics9100597 (PMC11506502; doi:10.3390/biomimetics9100597)
Supplement: Supplementary file 1 [file biomimetics-09-00597-s001.zip]

Archive with 9 entries (9 files):
- supplementary movies/Movie S1 the computational results of ABP_stress.avi
- supplementary movies/Movie S2 the computational results of ABP_deformation.avi
- supplementary movies/Movie S3 the computational results of AWP_stress.avi
- supplementary movies/Movie S4 the computational results of AWP_deformation.avi
- supplementary movies/Movie S5 the high-speed camera recording results of ABP_top.avi
- supplementary movies/Movie S6 the high-speed camera recording results of ABP_front without lobe.avi
- supplementary movies/Movie S7 the high-speed camera recording results of AWP_top.avi
- supplementary movies/Movie S8 the high-speed camera recording results of AWP_lateral.avi
- supplementary movies/Movie S9 ball realesing.mp4
